# Supplementary material for: Colistin Treatment Outcomes in Gram-Negative Bacterial Infections in the Northeast of Romania: A Decade of Change Through Pandemic Challenges
Source: Antibiotics (Basel). 2025 Mar 7;14(3):275. doi: 10.3390/antibiotics14030275 (PMC11939382; doi:10.3390/antibiotics14030275)
Supplement: Supplementary file 1 [file antibiotics-14-00275-s001.zip]

Archive with 1 entries (1 files):
- antibiotics-3480941-supplementary.pdf
